# Supplementary material for: Preparation, Properties, and Mechanism of Flame-Retardant Poly(vinyl alcohol) Aerogels Based on the Multi-Directional Freezing Method
Source: Int J Mol Sci. 2022 Dec 14;23(24):15919. doi: 10.3390/ijms232415919 (PMC9784135; doi:10.3390/ijms232415919)
Supplement: Supplementary file 1 [file ijms-23-15919-s001.zip]

Archive with 1 entries (1 files):
- ijms-2039924-supplementary.pdf
